# Supplementary material for: Efficacy of 405 nm Light-Emitting Diode Illumination and Citral Used Alone and in Combination for Inactivation of Vibrio parahaemolyticus on Shrimp
Source: Foods. 2022 Jul 7;11(14):2008. doi: 10.3390/foods11142008 (PMC9324625; doi:10.3390/foods11142008)
Supplement: Supplementary file 1 [file foods-11-02008-s001.zip]

Archive with 1 entries (1 files):
- foods-1796936-SI.pdf
